# Supplementary material for: Veterinary blood culture diagnostic testing: methodology and results from a German single-center study on dogs (2014-2022)
Source: J Vet Intern Med. 2026 Jan 21;40(1):aalaf057. doi: 10.1093/jvimsj/aalaf057 (PMC12881953; doi:10.1093/jvimsj/aalaf057)
Supplement: aalaf057_Supplemental_Files [file aalaf057_supplemental_files.zip]

Archive with 2 entries (2 files):
- Insights_Supplemental_Table1,3_revised2_aalaf057.xlsx
- Supplemental_Table2_aalaf057.docx
