# Supplementary material for: Veterinary blood culture diagnostic testing: methodology and results from a German single-center study on dogs (2014-2022)
Source: J Vet Intern Med. 2026 Jan 21;40(1):aalaf057. doi: 10.1093/jvimsj/aalaf057 (PMC12881953; doi:10.1093/jvimsj/aalaf057)
Supplement: aalaf057_Supplemental_Files [file aalaf057_supplemental_files.zip › Insights_Supplemental_Table1,3_revised2_aalaf057.xlsx]

## Sheet: Supplemental Table 1
									Duration of sample processing steps (in Days)						Pathogen identification (ID) results			Antimicrobial susceptibilty testing (AST) results																								Prior antimicrobial consumption				Cultures from other sampling sites
	Blood culture number	Pathogen number	Sex	Castration status	Age at sampling	Breed	Year of sampling	Sampling on weekend	Duration preanalytical phase	Duration first result	Duration until ID reporting	Duration until AST reporting	Duration of analytical phase	Duration total	Number of species reported in first result	Number of species reported in final ID	Species	Penicillin4	Oxacillin4	Ampicillin4	Amoxicillin4	AmoxClav3	Cephalexin3	Cefazolin3	Cefotaxime2	Cefovecin2	Cefpodoxime2	Imipenemg1	Meropenemg1	Amikacin3	Gentamicin3	Chloramphenicol3	Clindamycin3	Doxycycline4	Tetracycline4	Enrofloxacin2	Marbofloxacin2	Pradofloxacin2	Erythromycin3	Nitrofurantoin4	SulfaTmp4	Prior antimicrobial consumption within 7d before sampling	Antimicrobials consumed within 7d of sampling	Prior antimicrobial consumption within 30d before sampling	Antimicrobials consumed within 30d of sampling	Number of cultures from other sampling sites	Number of cultures from other sampling sites with same pathogen isolated
	1		male	castrated/spayed	5.08611	Rhodesian Ridgeback	2014	1	1	1	1	2	2	3	1	1	Escherichia coli	NR	NR	R	Rb	S	S	NR	Sa	S	S	Sa	Sa	S	S	R	NR	R	NR	R	R	R	NR	NR	Ra	yes	Amoxicillin	yes	Amoxicillin	0	-
	2		female	castrated/spayed	7.26389	Golden Retriever	2014	0	1	1	1	4	4	5	1	1	Escherichia coli	NR	NR	R	Rb	I	I	NR	Sa	R	NR	Sa	Sa	S	R	S	NR	R	NR	R	R	R	NR	NR	Ra	yes	Amoxicillin + Clavulanic acid, Doxycycline, Marbofloxacin	yes	Doxycycline	0	-
	3		female	castrated/spayed	6.06944	Labrador Retriever	2014	0	1	3	5	5	5	6	0	1	Staphylococcus aureus	R	NR	R	Rb	S	S	NR	NR	NR	NR	NR	NR	S	Sa	S	S	Si	NR	S	S	Sl	NR	NR	Sa	no		no	-	0	-
	4		female	intact	11.7306	Dachshund, wire-haired	2014	1	2	1	1	2	2	4	1	1	Staphylococcus pseudintermedius	R	S	R	Rc	S	S	NR	NR	NR	NR	Sh	Sh	S	Sa	S	S	Si	S	S	S	NR	Sa	Sa,m	Sa	no		no	-	0	-
	5		female	castrated/spayed	6.125	Bernese Mountain Dog	2015	1	1	1	1	2	2	3	1	1	Pasteurella sp.	S	NR	Sa	NR	NR	NR	NR	NR	NR	NR	NR	NR	NR	NR	NR	NR	NR	NR	S	NR	NR	NR	NR	NR	yes	Amoxicillin + Clavulanic acid	yes	Amoxicillin + Clavulanic acid	1	0
	6		male	intact	12.9111	Transylvanian Hound	2015	0	1	1	1	2	2	3	1	1	Escherichia coli	NR	NR	S	Sb	S	S	NR	Sa	S	NR	Sa	Sa	S	S	S	NR	S	Sa	S	S	NR	NR	Sa,m	Sa	no		no	-	0	-
	7		female	intact	11.2361	English Setter	2015	0	0	1	4	5	5	5	0	1	Escherichia coli	NR	NR	R	Rb	R	I	NR	Ia	I	NR	Sa	Sa	S	R	R	NR	R	Ra	R	R	NR	NR	Sa,m	Ra	no		yes	Amoxicillin + Clavulanic acid, Doxycycline, Marbofloxacin	0	-
	8		male	intact	16.8278	Penkingese	2015	1	3	1	1	2	2	5	1	1	Escherichia coli	NR	NR	S	Sb	S	S	NR	Sa	S	NR	Sa	Sa	S	S	S	NR	S	Sa	S	S	NR	NR	Sa,m	Sa	no		no	-	1	1
	9		female	intact	0.247222	Akita Inu	2015	0	0	1	1	2	2	2	1	1	Escherichia coli	NR	NR	R	Rb	R	S	NR	Ia	I	NR	Sa	S	S	R	R	NR	NR	Ra	R	R	NR	NR	Sa,m	Ra	yes	Amoxicillin + Clavulanic acid, Doxycycline, Marbofloxacin	yes	Amoxicillin	2	0
	10		female	castrated/spayed	10.4556	Border Collie	2015	0	2	1	1	4	5	7	1	1	Enterococcus faecium	NR	NR	R	Rb	Re	NR	NR	NR	NR	NR	NR	NR	NR	NR	S	NR	Ra	Ra	NR	NR	NR	Ra	Ia	NR	yes	Amoxicillin + Clavulanic acid	yes	Doxycycline	0	-
	11		male	intact	0.111111	Border Terrier	2015	0	2	1	1	2	2	4	1	1	Streptococcus canis	Sa	NR	S	Sb	Sd	S	S	NR	S	NR	NR	NR	R	Sa	I	NR	Ij	NR	S	S	I	NR	NR	Sn	yes	Amoxicillin + Clavulanic acid	no	Amoxicillin + Clavulanic acid	1	1
	12		male	castrated/spayed	10.5361	Mix (Husky)	2015	0	1	1	1	2	2	3	1	1	Staphylococcus pseudintermedius	R	S	R	Rc	S	S	NR	NR	NR	NR	Sh	Sh	S	Sa	S	S	Si	S	S	S	NR	Sa	Sa,m	Sa	no		no	-	1	0
	13		female	intact	9.35	Bernese Mountain Dog	2015	1	4	1	2	3	2	6	0	1	Staphylococcus pseudintermedius	NR	S	R	Rc	S	S	NR	NR	NR	NR	Sh	Sh	S	Sa	S	S	Si	S	S	S	NR	Sa	Sa,m	Sa	no		no	-	0	-
	14		male	intact	5.65	Mix (Border Collie)	2015	1	2	1	1	2	2	4	1	1	Streptococcus canis	Sa	NR	S	Sb	Sd	S	S	NR	S	NR	NR	NR	R	Sa	S	NR	Rj	NR	I	I	I	NR	NR	Sn	yes	Doxycycline	yes	Doxycycline	3	0
	15		female	intact	7.09722	Great Dane	2015	1	2	1	1	2	2	4	1	1	Staphylococcus pseudintermedius	R	S	R	Rc	S	S	NR	NR	NR	NR	Sh	Sh	S	Sa	S	S	Si	S	S	S	NR	Sa	Sa,m	Sa	no		no	-	0	-
	16		male	intact	12.1389	Mix	2015	1	4	1	1	2	1	5	1	1	Escherichia coli	NR	NR	R	Rb	R	R	NR	Ra	R	NR	NR	NR	S	S	I	NR	R	Ra	S	S	NR	NR	Sa,m	Ra	no		no	-	3	1
	17		female	intact	0.177778	Mix	2015	0	2	1	1	2	2	4	1	1	Enterococcus avium	NR	NR	NR	R	R	NR	NR	NR	NR	NR	NR	NR	NR	NR	S	NR	Sa	Sa	NR	NR	NR	Ra	Sa	NR	yes	Amoxicillin + Clavulanic acid, Marbofloxacin	no	Amoxicillin + Clavulanic acid, Marbofloxacin	1	0
	18		female	intact	0.519444	Parson Russel Terrier	2015	1	1	1	1		2	3	1	1	Clostridium perfringens	NR	NR	NR	NR	NR	NR	NR	NR	NR	NR	NR	NR	NR	NR	NR	NR	NR	NR	NR	NR	NR	NR	NR	NR	no		no	-	4	0
	19		male	intact	11.0806	Mix (Bernese Mountain Dog)	2016	1	2	1	1	2	2	4	1	1	Streptococcus equi ssp. zooepidermicus	Sa	NR	S	Sb	Sd	S	S	NR	NR	NR	NR	NR	R	NR	S	NR	Sj	NR	I	S	S	NR	NR	Sn	no		no	-	0	-
	20		male	castrated/spayed	3.75	American Bulldog	2016	0	0	1	2	3	2	3	0	1	Erysipelothrix rhusiopathiae	Sa	NR	Sa	NR	NR	NR	NR	NR	NR	NR	NR	NR	NR	NR	NR	Sa	NR	NR	S	NR	NR	NR	NR	NR	no		no	-	1	0
	21		male	intact	12.0139	Jack Russel Terrier	2016	0	0	1	3	3	3	3	0	1	Escherichia coli	NR	NR	R	Rb	R	R	NR	Ra	R	S	NR	NR	I	R	S	NR	R	Ra	R	R	NR	NR	Sa,m	Sa	unknown		yes	Amoxicillin + Clavulanic acid	1	0
	22		female	intact	9.72222	Dogue de Bordeaux	2016	0	0	1	3		3	3	0	1	Clostridium perfringens	NR	NR	NR	NR	NR	NR	NR	NR	NR	NR	NR	NR	NR	NR	NR	NR	NR	NR	NR	NR	NR	NR	NR	NR	no		yes	Amoxicillin + Clavulanic acid	0	-
	23		female	castrated/spayed	11.6583	Shih Tzu	2016	1	3	1	1	3	3	6	1	1	Staphylococcus pseudintermedius	NR	S	R	Rc	S	NR	NR	NR	NR	NR	Sh	Sh	R	Sa	R	R	Ri	R	S	S	NR	Ra	Sa,m	Sa	no		no	-	2	1
	24		male	castrated/spayed	10.9	German Shepherd	2016	1	2	1	1		2	4	1	1	Clostridium perfringens	NR	NR	NR	NR	NR	NR	NR	NR	NR	NR	NR	NR	NR	NR	NR	NR	NR	NR	NR	NR	NR	NR	NR	NR	no		no	-	1	0
	25		male	intact	9.46389	Mix	2016	1	4	1	3		3	7	0	1	Clostridium perfringens	NR	NR	NR	NR	NR	NR	NR	NR	NR	NR	NR	NR	NR	NR	NR	NR	NR	NR	NR	NR	NR	NR	NR	NR	yes	Amoxicillin + Clavulanic acid	yes	-	0	-
	26		male	castrated/spayed	9.60833	Beagle	2016	0	0	1	3	6	6	6	0	1	Escherichia coli	NR	NR	R	Rb	NR	S	NR	Sa	S	NR	NR	NR	S	S	NR	NR	R	Ra	R	R	NR	NR	Sa,m	Ra	yes	Amoxicillin + Clavulanic acid	yes	Enrofloxacin	1	1
	27		male	intact	9.60833	Mix (Boxer)	2016	0	1	2	2	5	5	6	1	1	Staphylococcus pseudintermedius	R	S	R	Rc	S	S	NR	NR	NR	NR	NR	NR	S	Sa	S	S	NR	S	S	S	NR	Sa	Sa,m	Sa	no		no	-	1	1
	28		male	intact	9.525	Mix (German Shepherd)	2016	1	1	1	1	2	2	3	1	1	Enterococcus hirae	NR	NR	S	Sb	Se	NR	NR	NR	NR	NR	NR	NR	NR	NR	S	NR	Sa	Sa	NR	NR	NR	Sa	Ia	NR	no		no	-	0	-
	29		male	intact	7.43333	Collie	2016	0	1	1	6	6	6	7	0	1	Staphylococcus pseudintermedius	S	S	S	Sc	S	S	NR	NR	NR	NR	NR	NR	S	Sa	S	S	Si	S	S	S	NR	Sa	Sa,m	Sa	no		no	-	3	2
	30	1	female	castrated/spayed	12.7111	Bearded Collie	2016	0	1	3	4	4	4	5	2	2	Clostridium perfringens	NR	NR	NR	NR	NR	NR	NR	NR	NR	NR	NR	NR	NR	NR	NR	NR	NR	NR	NR	NR	NR	NR	NR	NR	no		no	-	1	0
	30	2															Pseudomonas aeruginosa	NR	NR	NR	NR	NR	NR	NR	NR	NR	NR	NR	NR	S	S	NR	NR	NR	NR	S	S	NR	NR	NR	NR	no		no	-	1	0
	31		female	intact	2.43611	Caucasian Shepherd Dog	2017	1	3	2	2	3	3	6	1	1	Erysipelothrix rhusiopathiae	Sa	NR	NR	NR	NR	NR	NR	NR	NR	NR	NR	NR	NR	NR	NR	Sa	NR	NR	S	NR	NR	NR	NR	NR	no		no	-	0	-
	32		female	castrated/spayed	0.102778	Mix	2017	0	2	4	4	4	4	6	1	1	Escherichia coli	NR	NR	S	Sb	S	S	NR	Sa	S	NR	NR	NR	S	S	S	NR	S	Sa	S	S	NR	NR	Sa,m	Sa	no		no	-	0	-
	33		male	intact	8.18056	Great Dane	2017	0	1	1	1	2	2	3	1	1	Streptococcus canis	Sa	NR	S	Sb	Sd	S	S	NR	NR	NR	NR	NR	NR	NR	NR	NR	Rj	Ra	NR	NR	NR	Sa	NR	Sn	no		no	-	0	-
	34		female	castrated/spayed	2.21389	German Shepherd	2017	1	2	1	1	2	1	3	1	1	Enterobacter cloacae	NR	NR	NR	NR	NR	NR	NR	Ia	I	NR	NR	NR	S	S	I	NR	I	Ia	S	S	NR	NR	Ra,m	Sa	yes	Amoxicillin + Clavulanic acid	no	Amoxicillin + Clavulanic acid	4	0
	35		female	intact	3.80556	Poodle	2017	1	0	3	3		5	5	1	1	Clostridium perfringens	NR	NR	NR	NR	NR	NR	NR	NR	NR	NR	NR	NR	NR	NR	NR	NR	NR	NR	NR	NR	NR	NR	NR	NR	yes	Doxycycline	no	Doxycycline	0	-
	36		male	intact	13.2389	Pon	2017	0	1	1	1	2	2	3	1	1	Streptococcus canis	NR	NR	S	Sb	Sd	NR	NR	NR	NR	NR	NR	NR	NR	NR	NR	NR	Sj	Sa	NR	NR	NR	Sa	NR	Sn	no		no	-	2	1
	37		female	castrated/spayed	6.8	German Sheeppoodle	2017	0	1	1	6	6	6	7	0	1	Staphylococcus aureus	S	S	S	Sc	S	S	NR	NR	NR	NR	NR	NR	S	Sa	NR	R	Si	S	S	S	NR	Ra	Sa,m	Sa	no		no	-	1	0
	38		male	castrated/spayed	8.38889	Irish Wolfhound	2017	0	1	1	1	4	4	5	1	1	Streptococcus canis	Sa	NR	S	Sb	Sd	S	S	NR	NR	NR	NR	NR	NR	NR	NR	NR	Ij	Ia	S	NR	NR	NR	NR	Sn	no		yes	Cefazolin, Enrofloxacin	1	0
	39		male	intact	10.6139	Chow-Chow	2017	1	1	1	2	3	1	4	0	1	Streptococcus canis	Sa	NR	S	Sb	Sd	S	S	NR	NR	NR	NR	NR	NR	NR	NR	NR	Sj	Sa	NR	NR	NR	Sa	NR	Sn	no		no	-	5	2
	40		female	castrated/spayed	10.0056	Border Collie	2017	1	2	1	2		2	4	0	1	Clostridium sp.	NR	NR	NR	NR	NR	NR	NR	NR	NR	NR	NR	NR	NR	NR	NR	NR	NR	NR	NR	NR	NR	NR	NR	NR	no		no	-	2	0
	41		female	castrated/spayed	12.0139	Mix (Newfoundland)	2017	1	2	1	1	2	2	4	1	1	Staphylococcus coagulans	S	S	S	Sc	S	NR	NR	NR	NR	NR	NR	NR	S	Sa	S	S	Si	S	S	S	NR	Sa	Sa,m	Sa	no		no	-	2	1
	42		female	intact	7.825	Mix (Staffordshire)	2017	1	2	2	2	3	3	5	1	1	Staphylococcus pseudintermedius	R	R	R	Rc	R	R	NR	NR	R	NR	NR	NR	R	Ra	NR	R	Ri	R	R	R	NR	NR	Sa,m	Ra	unknown		yes	Amoxicillin + Clavulanic acid	2	2
	43		female	castrated/spayed	12.8833	Mix	2017	1	1	1	3	3	3	4	0	1	Staphylococcus pseudintermedius	R	S	R	Rc	S	S	NR	NR	NR	NR	NR	NR	S	Sa	S	S	Si	S	S	S	NR	Sa	Sa,m	Sa	no		no	-	2	1
	44		female	castrated/spayed	12.6722	Barsoi	2017	0	1	1	1	5	5	6	1	1	Streptococcus gallolyticus	Sa	NR	S	Sb	Sd	NR	NR	NR	NR	NR	NR	NR	NR	NR	NR	NR	Sj	Sa	NR	NR	NR	Sa	NR	NR	yes	Metronidazol	no	Metronidazol	0	-
	45		female	intact	10.1444	Mix (Pinscher)	2018	1	1	2	2	3	3	4	1	1	Escherichia coli	NR	NR	R	Rb	S	R	NR	Sa	S	NR	NR	NR	S	S	S	NR	R	Ra	S	S	NR	NR	Sa,m	Ra	yes	Doxycycline	yes	Doxycycline	0	-
	46		male	castrated/spayed	16.7778	Great Dane	2018	0	1	1	1	2	2	3	1	1	Streptococcus canis	Sa	NR	S	Sb	Sd	S	S	NR	NR	NR	NR	NR	NR	NR	NR	NR	Sj	Sa	NR	NR	NR	Sa	NR	NR	no		no	-	0	-
	47		male	castrated/spayed	9.06944	Mix	2018	0	0	1	1	4	4	4	1	1	Streptococcus canis	Sa	NR	S	Sb	NR	NR	NR	NR	NR	NR	NR	NR	NR	NR	NR	NR	NR	Sa	NR	NR	NR	Sa	NR	Sn	yes	Amoxicillin + Clavulanic acid, Doxycycline	yes	Amoxicillin + Clavulanic acid, Doxycycline	3	3
	48		male	intact	6.23333	Boxer	2018	0	9	1	1	2	2	11	1	1	Staphylococcus pseudintermedius	R	NR	R	Rc	R	R	NR	NR	NR	NR	NR	NR	NR	Sa	S	R	Ri	R	S	S	NR	Ra	Sa,m	Ra	yes	Amoxicillin + Clavulanic acid	yes	Amoxicillin + Clavulanic acid	3	1
	49		female	castrated/spayed	3.025	Mix	2018	1	2	1	1	2	2	4	1	1	Enterococcus faecalis	NR	NR	S	Sb	Se	NR	NR	NR	NR	NR	NR	NR	NR	NR	S	NR	Ra	Ra	NR	NR	NR	Ra	Sa	NR	yes	Amoxicillin + Clavulanic acid	yes	unknown	1	1
	50	1	male	intact	9.81667	Bearded Collie	2018	1	0	3	4	4	4	4	1	2	Clostridium perfringens	NR	NR	NR	NR	NR	NR	NR	NR	NR	NR	NR	NR	NR	NR	NR	NR	NR	NR	NR	NR	NR	NR	NR	NR	yes	Doxycycline	no	Doxycycline	2
	50	2															Klebsiella pneumoniae	NR	NR	NR	NR	R	R	NR	Ia	I	NR	NR	NR	S	S	R	NR	I	Ia	R	R	NR	NR	Ra,m	Ra						1
	51		female	castrated/spayed	9.85556	Shih Tzu	2018	1	3	1	1	2	2	5	1	1	Staphylococcus pseudintermedius	NR	S	R	Rc	S	S	NR	NR	S	NR	NR	NR	R	Sa	R	R	Si	S	S	S	S	Ra	Sa,m	Sa	yes	Amoxicillin + Clavulanic acid	yes	Amoxicillin + Clavulanic acid	0	-
	52	1	female	castrated/spayed	4.77222	Mix (French Bulldog)	2018	0	1	1	5	2	5	6	1	2	Staphylococcus pseudintermedius	S	S	S	Sc	S	S	NR	NR	S	NR	NR	NR	S	Sa	NR	S	Si	S	S	S	NR	Sa	Sa,m	Sa	no		no	-	1
	52	2															Streptococcus canis	Sa	NR	S	Sb	Sd	S	S	NR	NR	NR	NR	NR	S	NR	S	NR	Sj	Sa	NR	NR	NR	Sa	NR	Sn						1
	53		female	castrated/spayed	8.9	Mix	2018	1	1	1	1	2	2	3	1	1	Escherichia coli	NR	NR	S	Sb	S	R	NR	Sa	S	NR	NR	NR	S	S	S	NR	S	Sa	S	S	S	NR	Sa,m	Sa	no		no	-	0	-
	54		male	castrated/spayed	8.55556	Briard	2018	0	1	1	1	4	4	5	1	1	Streptococcus canis	NR	NR	S	Sb	NR	S	NR	NR	S	NR	NR	NR	NR	NR	S	NR	NR	NR	S	NR	NR	Sa	NR	Sn	no		no	-	2	0
	55		female	castrated/spayed	6.13333	Shih Tzu	2019	0	1	1	1	4	4	5	1	1	Staphylococcus pseudintermedius	R	S	R	Rc	S	S	NR	NR	S	NR	NR	NR	NR	Ra	NR	NR	Ri	R	S	S	S	Ra	Sa,m	Sa	yes	Doxycycline	no	Doxycycline	0	-
	56		male	intact	0.188889	Golden Retriever	2019	1	2	1	1	2	2	4	1	1	Enterococcus faecalis	Sa	NR	S	Sb	NR	NR	NR	NR	NR	NR	NR	NR	NR	NR	R	NR	Ra	Ra	NR	NR	NR	Ra	NR	NR	yes	unknown	yes	unknown	0	-
	57		female	castrated/spayed	12.7944	Mix	2019	0	1	3	3		3	4	1	1	Clostridium perfringens	NR	NR	NR	NR	NR	NR	NR	NR	NR	NR	NR	NR	NR	NR	NR	NR	NR	NR	NR	NR	NR	NR	NR	NR	no		no	-	0	-
	58		male	intact	14.6444	Malteser	2019	1	3	1	1	4	2	5	1	1	Staphylococcus pseudintermedius	R	R	R	Rc	R	R	NR	NR	R	NR	NR	NR	NR	Ra	NR	R	NR	R	S	NR	NR	Ra	NR	Ra	no		no	-	0	-
	59		male	castrated/spayed	14.2083	Labrador Retriever	2019	0	1	3	3	4	4	5	1	1	Enterococcus faecium	Ra	NR	R	Rb	Re	NR	NR	NR	NR	NR	NR	NR	NR	NR	S	NR	Ra	Ra	NR	NR	NR	Ra	NR	NR	yes	Amoxicillin + Clavulanic acid	yes	Amoxicillin + Clavulanic acid	1	0
	60	1	female	castrated/spayed	12.8139	Mix	2019	0	1	3	4	4	4	5	2	2	Clostridium perfringens	NR	NR	NR	NR	NR	NR	NR	NR	NR	NR	NR	NR	NR	NR	NR	NR	NR	NR	NR	NR	NR	NR	NR	NR	yes	Doxycycline, Marbofloxacin	no	Marbofloxacin	0	-
	60	2															Escherichia coli	NR	NR	R	Rb	R	R	NR	Sa	NR	S	NR	NR	NR	S	S	NR	R	Ra	R	R	NR	NR	NR	Ra
	61		male	intact	1.83333	Cocker Spaniel	2019	0	1	1	2	5	5	6	0	1	Klebsiella pneumoniae	NR	NR	NR	NR	S	S	NR	Sa	NR	NR	NR	NR	NR	S	S	NR	S	Sa	S	S	NR	NR	NR	Sa	no		no	-	1	1
	62		female	castrated/spayed	10.4472	Mix (Hovawart)	2019	1	2	1	1	2	2	4	1	1	Staphylococcus pseudintermedius	R	S	R	Rc	S	NR	NR	NR	S	NR	NR	NR	NR	Sa	S	S	NR	S	S	NR	S	Sa	NR	Sa	no		no	-	2	1
	63		male	castrated/spayed	14.3694	Mix	2019	1	2	1	1		2	4	1	1	Clostridium perfringens	NR	NR	NR	NR	NR	NR	NR	NR	NR	NR	NR	NR	NR	NR	NR	NR	NR	NR	NR	NR	NR	NR	NR	NR	no		no	-	0	-
	64		male	castrated/spayed	5.82222	Black Russian Terrier	2019	0	1	1	1	2	2	3	1	1	Enterococcus faecium	Ra	NR	R	Rb	NR	NR	NR	NR	NR	NR	NR	NR	NR	NR	S	NR	Ra	Ra	NR	NR	NR	Ra	NR	NR	yes	Cephazolin	no	Cefazolin	1	1
	65		male	intact	14	Australian Shepherd	2020	0	2	3	3	4	4	6	1	1	Pasteurella canis	S	NR	Sa	NR	-	NR	NR	NR	NR	NR	NR	NR	NR	NR	NR	NR	NR	Sa	S	NR	NR	NR	NR	NR	no		no	-	1	0
	66	1	male	castrated/spayed	15.2194	Mix (Australian Cattle Dog)	2020	0	1	1	2	3	3	4	2	2	Enterococcus faecium	Ra	NR	R	Rb	Re	NR	NR	NR	NR	NR	NR	NR	NR	NR	S	NR	Ra	Ra	NR	NR	NR	Ra	NR	NR	yes	Metronidazol, Trimethoprim + Sulfadiazin	yes	Metronidazol, Trimethoprim + Sulfadiazin	1	0
	66	2															Proteus mirabilis	NR	NR	R	Rb	R	R	NR	NR	NR	NR	NR	NR	NR	S	R	NR	NR	NR	S	S	NR	NR	NR	Ra
	67		female	intact	0.811111	Bernese Mountain Dog	2020	0	5	1	2		2	7	0	1	Clostridium perfringens	NR	NR	NR	NR	NR	NR	NR	NR	NR	NR	NR	NR	NR	NR	NR	NR	NR	NR	NR	NR	NR	NR	NR	NR	no		no	-	1	0
	68		male	intact	2.11389	German Shepherd	2020	0	1	1	1	4	4	5	1	1	Staphylococcus aureus	S	S	NR	NR	S	NR	NR	NR	NR	NR	NR	NR	NR	Sa	S	S	NR	R	S	NR	Sl	Sa	NR	Sa	no		no	-	2	1
	69		male	intact	4.275	Old English Bulldog	2020	0	1	1	1	2	2	3	1	1	Streptococcus canis	Sa	NR	S	Sb	Sd	S	S	NR	NR	NR	NR	NR	NR	NR	S	NR	Sj	Sa	S	S	NR	Sa	NR	NR	no		no	-	1	0
	70		male	castrated/spayed	11.975	Yorkshire Terrier	2020	1	2	1	1		1	3	1	1	Clostridium perfringens	NR	NR	NR	NR	NR	NR	NR	NR	NR	NR	NR	NR	NR	NR	NR	NR	NR	NR	NR	NR	NR	NR	NR	NR	no		no	-	1	0
	71		female	castrated/spayed	11.2833	Beagle	2020	0	1	1	1		1	2	1	1	Clostridium perfringens	NR	NR	NR	NR	NR	NR	NR	NR	NR	NR	NR	NR	NR	NR	NR	NR	NR	NR	NR	NR	NR	NR	NR	NR	no		no	-	0	-
	72		female	castrated/spayed	12.6944	Dachshund, longhaired	2020	0	2	3	3		4	6	1	1	Clostridium perfringens	NR	NR	NR	NR	NR	NR	NR	NR	NR	NR	NR	NR	NR	NR	NR	NR	NR	NR	NR	NR	NR	NR	NR	NR	no		no	-	4	0
	73		male	intact	0.658333	Great Dane	2020	0	0	2	2	3	3	3	1	1	Streptococcus canis	Sa	NR	S	Sb	NR	S	NR	NR	NR	NR	NR	NR	NR	NR	S	NR	NR	Sa	S	S	NR	Sa	NR	NR	yes	unknown	yes	unknown	3	1
	74		female	castrated/spayed	11.8778	Mix (Pittbull)	2020	0	1	4	4		5	6	1	1	Prevotella sp.	NR	NR	NR	NR	NR	NR	NR	NR	NR	NR	NR	NR	NR	NR	NR	NR	NR	NR	NR	NR	NR	NR	NR	NR	yes	Amoxicillin + Clavulanic acid	no	-	1	0
	75		female	intact	0.236111	Bolonka Zwetna	2020	1	1	1	1	2	2	3	1	1	Escherichia coli	NR	NR	R	Rb	R	R	NR	Ra	NR	NR	NR	NR	NR	R	NR	NR	R	Ra	R	R	NR	NR	Sa,m	Sa	yes	Amoxicillin + Clavulanic acid, Marbofloxacin	yes	Amoxicillin + Clavulanic acid	0	-
	76		male	castrated/spayed	8.38889	Rhodesian Ridgeback	2020	0	1	1	1	2	2	3	1	1	Streptococcus canis	Sa	NR	S	Sb	Sd	S	S	NR	NR	NR	NR	NR	NR	NR	S	NR	Rj	Ra	R	R	NR	Sa	NR	NR	yes	Doxycycline	no	Doxycycline	1	0
	77		male	intact	0.280556	American Bulldog	2020	1	3	1	1	2	2	5	1	1	Salmonella enterica ssp. enterica	NR	NR	R	Rb	NR	NR	NR	Sa	S	Sf	NR	NR	NR	NR	S	NR	NR	NR	S	NR	NR	NR	NR	Ra	yes	unknown	yes	Amoxicillin + Clavulanic acid	1	1
	78		male	castrated/spayed	11.5083	Mix	2020	0	1	1	1	2	1	2	1	1	Staphylococcus aureus	R	S	R	Rc	S	S	NR	NR	NR	NR	NR	NR	NR	Sa	S	S	NR	R	S	NR	Sl	Sa	NR	Sa	no		yes	Amoxicillin + Clavulanic acid, Gentamicin, Marbofloxacin	5	2
	79		female	intact	12.7194	Manchester Terrier	2020	1	1	1	1		1	2	1	1	Clostridium perfringens	NR	NR	NR	NR	NR	NR	NR	NR	NR	NR	NR	NR	NR	NR	NR	NR	NR	NR	NR	NR	NR	NR	NR	NR	no		no	-	1	0
	80		male	intact	7.79167	Cavalier King Charles Spaniel	2021	0	1	1	1	2	2	3	1	1	Streptococcus gallolyticus	Sa	NR	S	Sb	Sd	NR	NR	NR	NR	NR	NR	NR	NR	NR	Sa	NR	NR	Sa	I	I	NR	Sa	NR	NR	no		no	-	1	0
	81		male	intact	9.125	Dachshund, wire-haired	2021	0	1	1	1	4	4	5	1	1	Streptococcus canis	Sa	NR	S	Sb	Sd	S	S	NR	NR	NR	NR	NR	NR	NR	S	NR	NR	Sa	I	I	NR	Sa	NR	NR	no		no	-	2	1
	82		female	intact	4.51944	Golden Retriever	2021	0	1	1	1	2	2	3	1	1	Escherichia coli	NR	NR	R	Rb	R	R	NR	NR	NR	NR	NR	NR	NR	S	S	NR	S	Sa	S	S	NR	NR	NR	Sa	yes	Amoxicillin + Clavulanic acid	yes	Amoxicillin + Clavulanic acid	1	0
	83		male	intact	8.15833	Mix (Rottweiler)	2021	1	1	1	1	2	2	3	1	1	Streptococcus canis	Sa	NR	S	Sb	Sd	S	S	NR	NR	NR	NR	NR	NR	NR	S	NR	NR	Sa	R	NR	NR	Sa	NR	NR	no		no	-	2	2
	84		female	intact	1.43333	Broholmer	2021	0	1	3	3	4	4	5	1	1	Pasteurella canis	S	NR	Sa	NR	-	NR	NR	NR	NR	NR	NR	NR	NR	NR	NR	NR	NR	Sa	S	NR	NR	NR	NR	NR	no		yes	Doxycycline	0	-
	85		male	castrated/spayed	11.1278	Yorkshire Terrier	2021	0	1	1	1	2	2	3	1	1	Klebsiella pneumoniae	NR	NR	NR	NR	R	R	NR	Sa	NR	NR	NR	NR	S	S	R	NR	R	Ra	R	R	NR	NR	Ra,m	Ra	yes	Amoxicillin + Clavulanic acid, Doxycycline, Marbofloxacin	yes	unknown	0	-
	86		male	castrated/spayed	9.06389	Bernese Mountain Dog	2021	0	1	3	3	4	4	5	1	1	Escherichia coli	NR	NR	R	Rb	R	R	NR	NR	NR	NR	NR	NR	S	S	R	NR	R	Ra	NR	R	NR	NR	Sa,m	Ra	no		no	-	0	-
	87		male	intact	7.47778	Rhodesian Ridgeback	2021	0	1	1	1	5	5	6	1	1	Streptococcus gallolyticus spp. pasteurianus	Sa	NR	S	Sb	Sd	NR	NR	NR	NR	NR	NR	NR	NR	NR	Sa	NR	NR	Ra	NR	NR	NR	Sa	NR	NR	no		no	-	0	-
	88		female	castrated/spayed	12.8944	Mix (Labrador)	2021	1	3	1	2	3	3	6	0	1	Staphylococcus pseudintermedius	R	S	R	Rc	S	S	NR	NR	S	NR	NR	NR	NR	Sa	S	S	NR	S	S	NR	S	Sa	NR	Sa	yes	Amoxicillin	yes	Amoxicillin	3	1
	89		female	castrated/spayed	8.14167	French Bulldog	2021	1	1	1	1	2	2	3	1	1	Enterococcus faecalis	Sa	NR	S	Sb	Se	NR	NR	NR	NR	NR	NR	NR	NR	NR	R	NR	Ra	Ra	NR	NR	NR	Ra	NR	NR	yes	Metronidazol	yes	Amoxicillin, Doxycycline, Metronidazol	1	0
	90		male	intact	0.575	Weimaraner	2022	1	2	1	1	2	2	4	1	1	Streptococcus canis	Sa	NR	S	Sb	Sd	S	S	NR	NR	NR	NR	NR	NR	NR	S	NR	NR	Ra	I	NR	NR	Sa	NR	NR	no		unknown	-	2	0
	91		female	castrated/spayed	9.41111	Jack Russel Terrier	2022	1	2	1	1	2	2	4	1	1	Streptococcus equi ssp. zooepidermicus	Sa	NR	S	Sb	Sd	S	NR	NR	NR	NR	NR	NR	NR	NR	NR	NR	NR	Ra	S	S	NR	Ia	NR	NR	no		no	-	0	-
	92		male	intact	4.725	Akita Inu	2022	1	0	3	3	4	4	4	1	1	Pasteurella canis	S	NR	Sa	NR	-	NR	NR	NR	NR	NR	NR	NR	NR	NR	NR	NR	NR	Sa	S	NR	NR	NR	NR	NR	yes	Doxycycline	yes	Doxycycline	0	-
	93		female	intact	0.216667	Golden Retriever	2022	1	3	1	1	2	2	5	1	1	Staphylococcus pseudintermedius	R	S	R	Rc	NR	S	NR	NR	S	NR	NR	NR	NR	Sa	S	S	NR	S	S	NR	S	Sa	NR	Sa	yes	Amoxicillin + Clavulanic acid	yes	Amoxicillin	2	0
	94	1	male	castrated/spayed	3.12222	Mix (Terrier)	2022	0	1	1	1		2	3	1	2	Clostridium perfringens	NR	NR	NR	NR	NR	NR	NR	NR	NR	NR	NR	NR	NR	NR	NR	NR	NR	NR	NR	NR	NR	NR	NR	NR	yes	Amoxicillin + Clavulanic acid	yes	Amoxicillin + Clavulanic acid	1	0
	94	2															Clostridium butyricum	NR	NR	NR	NR	NR	NR	NR	NR	NR	NR	NR	NR	NR	NR	NR	NR	NR	NR	NR	NR	NR	NR	NR	NR
	95	1	male	castrated/spayed	14.8222	Mix	2022	1	1	1	2	2	3	4	2	3	Clostridium perfringens	NR	NR	NR	NR	NR	NR	NR	NR	NR	NR	NR	NR	NR	NR	NR	NR	NR	NR	NR	NR	NR	NR	NR	NR	no		yes	Amoxicillin + Clavulanic acid	1
	95	2															Enterococcus hirae	Sa	NR	S	Sb	Se	NR	NR	NR	NR	NR	NR	NR	NR	NR	S	NR	Sa	Sa	NR	NR	NR	Sa	Ia	NR
	95	3															Streptococcus canis	Sa	NR	S	Sb	Sd	S	S	NR	NR	NR	NR	NR	NR	NR	S	NR	Sj	Sa	S	S	NR	Sa	NR	NR						1
	96		male	intact	5.69167	Boxer	2022	1	2	1	1	1	1	3	1	1	Pasteurella multocida	Sk	NR	S	NR	Sd	NR	NR	NR	Sd	NR	NR	NR	NR	NR	Sa	NR	NR	Sk	Sk	NR	Sk	NR	NR	Sa	no		no	-	2	1
	97		female	castrated/spayed	9.34722	Mix (Kangal)	2022	1	4	1	1		1	5	1	1	Bacteroides fragilis	NR	NR	NR	NR	NR	NR	NR	NR	NR	NR	NR	NR	NR	NR	NR	NR	NR	NR	NR	NR	NR	NR	NR	NR	yes	Amoxicillin + Clavulanic acid	yes	Amoxicillin + Clavulanic acid	2	0
	98		female	castrated/spayed	9.55278	Cavalier King Charles Spaniel	2022	0	0	1	6	7	7	7	0	1	Escherichia coli	NR	NR	R	Rb	R	R	NR	NR	NR	NR	NR	NR	S	S	S	NR	R	Ra	S	S	NR	NR	NR	Sa	yes	Amoxicillin + Clavulanic acid	no	Amoxicillin + Clavulanic acid	2	1
	99	1	male	castrated/spayed	6.27778	Jack Russel Terrier	2022	0	1	1	3	3	3	4	1	2	Enterococcus faecium	Ra	NR	R	Rb	Re	NR	NR	NR	NR	NR	NR	NR	NR	NR	NR	NR	Ra	Ra	NR	NR	NR	Ia	Sa	NR	yes	Enrofloxacin	yes	Enrofloxacin	2	1
	99	2															Staphylococcus aureus	R	S	R	Rc	R	R	NR	NR	NR	NR	NR	NR	NR	Sa	S	S	NR	S	S	NR	Sl	Sa	NR	Sa
	100		female	castrated/spayed	0.202778	Mix	2022	1	3	1	2		2	5	1	1	Clostridium perfringens	NR	NR	NR	NR	NR	NR	NR	NR	NR	NR	NR	NR	NR	NR	NR	NR	NR	NR	NR	NR	NR	NR	NR	NR	no		n.s.	-	1	0
	101		female	castrated/spayed	9.14444	Labrador Retriever	2022	0	1	1	1	2	2	3	1	1	Escherichia coli	NR	NR	R	Rb	R	R	NR	NR	NR	NR	NR	NR	S	S	S	NR	S	Sa	S	S	S	NR	Sa,m	Sa	yes	Metronidazol	yes	Metronidazol	1	1
	102		female	intact	8.73611	West Highland White Terrier	2022	0	1	1	1	2	2	3	1	1	Escherichia coli	NR	NR	R	Rb	R	R	NR	NR	NR	NR	NR	NR	S	S	I	NR	S	Sa	S	S	NR	NR	NR	Sa	no		no	-	0	-
	S = susceptible, I = Intermediate, R= resistant, NR = not reported ahuman breakpoint, binferred from ampicillin, cinferred from penicillin, dcat breakpoint, esusceptibility inferred from ampicillin,fbreakpoint for Escherichia coli and Proteus mirabilis, gno application in veterinary medicine, hinferred from oxacillin, isusceptibility inferred from tetracycline, jbreakpoint for Streptococcus equi …

## Sheet: Supplemental Table 3
			Urine			Joint/Synovia			Thorax/Lung			Abscess			Wound/Skin/Ears			Faeces			Abdominal cavity			Catheter			Other			Total
			Isolation concordant pathogen	Total	Isolation concordant pathogen	Isolation concordant pathogen	Total	Isolation concordant pathogen	Isolation concordant pathogen	Total	Isolation concordant pathogen	Isolation concordant pathogen	Total	Isolation concordant pathogen	Isolation concordant pathogen	Total	Isolation concordant pathogen	Isolation concordant pathogen	Total	Isolation concordant pathogen	Isolation concordant pathogen	Total	Isolation concordant pathogen	Isolation concordant pathogen	Total	Isolation concordant pathogen	Isolation concordant pathogen	Total	Isolation concordant pathogen	Isolation concordant pathogen	Total cultures from other sampling sites performed	Isolation of concordant pathogen
	Species isolated in blood culture
	Monomicrobial
	Enterobacterales
		Enterobacter cloacae	0	0		0	0		0	0		0	0		0	0		0	0		0	3	0	0	1	0	0	0		0	4	0
		Escherichia coli	2	6	0.333333	0	1	0	1	1	1	0	0		1	1	1	1	1	1	2	2	1	0	0		0	0		7	12	0.583333
		Klebsiella pneumoniae	0	0		0	0		0	0		0	0		0	0		0	0		1	1	1	0	0		0	0		1	1	1
		Salmonella enterica ssp. enterica	0	0		0	0		0	0		0	0		0	0		0	0		0	0		0	0		1	1	1	1	1	1
	Coagulase-positive Staphylococcus spp.
		Staphylococcus aureus	1	5	0.2	2	2	1	0	0		0	0		0	0		0	0		0	0		0	0		0	1	0	3	8	0.375
		Staphylococcus pseudintermedius	2	6	0.333333	0	3	0	0	1	0	2	2	1	3	5	0.6	1	1	1	0	0		1	2	0.5	1	1	1	10	21	0.47619
		Staphylococcus coagulans	1*	1	1	0	0		0	0		0	0		0	0		0	1	0	0	0		0	0		0	0		1	2	0.5
	β-hemolytic Streptococcus spp.
		Streptococcus canis	3*	11	0.272727	1	2	0.5	0	1	0	2	2	1	2	7	0.285714	0	0		0	1		0	1	0	3	3	1	11	28	0.392857
		Streptococcus equi ssp. zooepidemicus	0	0		0	0		0	0		0	0		0	0		0	0		0	0		0	0		0	0		0	0
	Obligate anerobic species
		Bacteroides fragilis	0	1	0	0	0		0	0		0	0		0	0		0	0		0	1	0	0	0		0	0		0	2	0
		Clostridium perfringens	0	6	0	0	1	0	0	0		0	0		0	3	0	0	0		0	3	0	0	0		0	0		0	13	0
		Clostridium sp.	0	1	0	0	1	0	0	0		0	0		0	0		0	0		0	0		0	0		0	0		0	2	0
		Prevotella sp.	0	0		0	0		0	1	0	0	0		0	0		0	0		0	0		0	0		0	0		0	1	0
	Enterococcus spp.
		Enterococcus avium	0	0		0	0		0	0		0	0		0	1	0	0	0		0	0		0	0		0	0		0	1	0
		Enterococcus faecalis	0	1	0	0	0		0	0		0	0		0	0		0	0		1	1	1	0	0		0	0		1	2	0.5
		Enterococcus faecium	0	1	0	1	1	1	0	0		0	0		0	0		0	0		0	0		0	0		0	0		1	2	0.5
		Enterococcus hirae	0	0		0	0		0	0		0	0		0	0		0	0		0	0		0	0		0	0		0	0
	Pasteurella spp.
		Pasteurella canis	0	1	0	0	0		0	0		0	0		0	0		0	0		0	0		0	0		0	0		0	1	0
		Pasteurella multocida	1	1	1	0	1	0	0	0		0	0		0	0		0	0		0	0		0	0		0	0		1	2	0.5
		Pasteurella sp.	0	1	0	0	0		0	0		0	0		0	0		0	0		0	0		0	0		0	0		0	1	0
	α-hemolytic Streptococcus spp.
		Streptococcus gallolyticus	0	1	0	0	0		0	0		0	0		0	0		0	0		0	0		0	0		0	0		0	1	0
		Streptococcus gallolyticus ssp. pasteurianus	0	0		0	0		0	0		0	0		0	0		0	0		0	0		0	0		0	0		0	0
	Erysipelothrix spp.
		Erysipelothrix rhusiopathiae	0	1	0	0	0		0	0		0	0		0	0		0	0		0	0		0	0		0	0		0	1	0
	Polymicrobial
		Clostridium perfringens + Clostridium butyricum	0	0		0	0		0	0		0	0		0	0		0	1	0	0	0		0	0		0	0		0	1	0
		Clostridium perfringens + Escherichia coli	0	0		0	0		0	0		0	0		0	0		0	0		0	0		0	0		0	0		0	0
		Clostridium perfringens + Klebsiella pneumoniae	0	1	0	1	1	1	0	0		0	0		0	0		0	0		0	0		0	0		0	0		1	2	0.5
		Clostridium perfringens + Pseudomonas aeruginosa	0	0		0	0		0	0		0	1	0	0	0		0	0		0	0		0	0		0	0		0	1	0
		Enterococcus faecium + Proteus mirabilis	0	1	0	0	0		0	0		0	0		0	0		0	0		0	0		0	0		0	0		0	1	0
		Enterococcus faecium + Staphylococcus aureus	0	1	0	0	0		0	0		0	0		0	0		1	1	1	0	0		0	0		0	0		1	2	0.5
		Staphylococcus pseudintermedius + Streptococcus canis	0	0		0	0		0	0		0	0		1	1	1	0	0		0	0		0	0		0	0		1	1
		Clostridium perfringens + Streptococcus canis + Enterococcus hirae	0	0		0	0		0	0		0	0		0	0		0	0		0	0		1	1	1	0	0		1	1	1
	Total		10	47	0.212766	5	13	0.384615	1	4	0.25	4	5	0.8	7	18	0.388889	3	5	0.6	4	12	0.333333	2	5	0.4	5	6	0.833333	41	115	0.356522
		* no AST of one pathogen isolated from culture from other sampling site performed
		a the AST of the pathogen isolated from culture from other sampling site differed: AmoxClav, Chloramphencil, Gentamicin and Tobramycin (BC S, thorax/lung sample R); Cefotaxim, Cefovecin, Ceftiofur (BC S, thorax/lung sample I)
		bthe AST of the pathogen isolated from culture from other sampling site differed: Pencillin (BC R, wound/skin/ears sample S)
